# Supplementary material for: Relationship of the Behavior of Older Participants with Body Composition Change: Results of the Second Wave of the Cognition of Older People, Education, Recreational Activities, Nutrition, Comorbidities, and Functional Capacity Studies (COPERNICUS)
Source: Nutrients. 2023 Apr 11;15(8):1834. doi: 10.3390/nu15081834 (PMC10142008; doi:10.3390/nu15081834)
Supplement: Supplementary file 1 [file nutrients-15-01834-s001.zip]

Archive with 1 entries (1 files):
- nutrients-2321370-supplementary.pdf
